# Supplementary material for: Self and Other Mentalizing Polarities and Dimensions of Mental Health: Association With Types of Symptoms, Functioning and Well-Being
Source: Front Psychol. 2021 Feb 3;12:566254. doi: 10.3389/fpsyg.2021.566254 (PMC7886987; doi:10.3389/fpsyg.2021.566254)
Supplement: Supplementary file 1 [file Data_Sheet_1.zip]

Archive with 1 entries (1 files):
- 20200525 Syntax Table 1.sps
