# Supplementary material for: Self and Other Mentalizing Polarities and Dimensions of Mental Health: Association With Types of Symptoms, Functioning and Well-Being
Source: Front Psychol. 2021 Feb 3;12:566254. doi: 10.3389/fpsyg.2021.566254 (PMC7886987; doi:10.3389/fpsyg.2021.566254)
Supplement: Supplementary file 1 [file Data_Sheet_1.zip › 20200525 Syntax Table 1.sps]

*PAPER GENEVE 4

*We use matrix :

*20200525 Self-Other MZ and MH Frontiers DATA.sav


**************************************PSYCHOPATHOLOGY TO IN EX**************************************


*CBCTRFTO

REGRESSION
  /DESCRIPTIVES MEAN STDDEV CORR SIG N
  /MISSING LISTWISE
  /STATISTICS COEFF OUTS CI(95) R ANOVA COLLIN TOL CHANGE ZPP
  /CRITERIA=PIN(.05) POUT(.10)
  /NOORIGIN 
  /DEPENDENT CBCTRFTO
  /METHOD=ENTER SEX edat.mc HH_new TMMSn ENTn
  /PARTIALPLOT ALL
  /SCATTERPLOT=(*ZRESID ,*ZPRED)
  /RESIDUALS HISTOGRAM(ZRESID) NORMPROB(ZRESID)
  /CASEWISE PLOT(ZRESID) OUTLIERS(3)
  /SAVE ZPRED ADJPRED MAHAL COOK LEVER ZRESID SRESID DRESID SDRESID SDBETA SDFIT COVRATIO.


*IN

REGRESSION
  /DESCRIPTIVES MEAN STDDEV CORR SIG N
  /MISSING LISTWISE
  /STATISTICS COEFF OUTS CI(95) R ANOVA COLLIN TOL CHANGE ZPP
  /CRITERIA=PIN(.05) POUT(.10)
  /NOORIGIN 
  /DEPENDENT CBTRIN2.0
  /METHOD=ENTER SEX edat.mc HH_new TMMSn ENTn
  /PARTIALPLOT ALL
  /SCATTERPLOT=(*ZRESID ,*ZPRED)
  /RESIDUALS HISTOGRAM(ZRESID) NORMPROB(ZRESID)
  /CASEWISE PLOT(ZRESID) OUTLIERS(3)
  /SAVE ZPRED ADJPRED MAHAL COOK LEVER ZRESID SRESID DRESID SDRESID SDBETA SDFIT COVRATIO.


*EX

REGRESSION
  /DESCRIPTIVES MEAN STDDEV CORR SIG N
  /MISSING LISTWISE
  /STATISTICS COEFF OUTS CI(95) R ANOVA COLLIN TOL CHANGE ZPP
  /CRITERIA=PIN(.05) POUT(.10)
  /NOORIGIN 
  /DEPENDENT CBCTRFEX
  /METHOD=ENTER SEX edat.mc HH_new  TMMSn ENTn
  /PARTIALPLOT ALL
  /SCATTERPLOT=(*ZRESID ,*ZPRED)
  /RESIDUALS HISTOGRAM(ZRESID) NORMPROB(ZRESID)
  /CASEWISE PLOT(ZRESID) OUTLIERS(3)
  /SAVE ZPRED ADJPRED MAHAL COOK LEVER ZRESID SRESID DRESID SDRESID SDBETA SDFIT COVRATIO.


**************************************FUNCTIONING GRL2 SOCI ROLE**************************************

*GRL2

REGRESSION
  /DESCRIPTIVES MEAN STDDEV CORR SIG N
  /MISSING LISTWISE
  /STATISTICS COEFF OUTS CI(95) R ANOVA COLLIN TOL CHANGE ZPP
  /CRITERIA=PIN(.05) POUT(.10)
  /NOORIGIN 
  /DEPENDENT GRLFUN2
  /METHOD=ENTER SEX edat.mc HH_new CBCTRFTO TMMSn ENTn
  /PARTIALPLOT ALL
  /SCATTERPLOT=(*ZRESID ,*ZPRED)
  /RESIDUALS HISTOGRAM(ZRESID) NORMPROB(ZRESID)
  /CASEWISE PLOT(ZRESID) OUTLIERS(3)
  /SAVE ZPRED ADJPRED MAHAL COOK LEVER ZRESID SRESID DRESID SDRESID SDBETA SDFIT COVRATIO.


*SOCI

REGRESSION
  /DESCRIPTIVES MEAN STDDEV CORR SIG N
  /MISSING LISTWISE
  /STATISTICS COEFF OUTS CI(95) R ANOVA COLLIN TOL CHANGE ZPP
  /CRITERIA=PIN(.05) POUT(.10)
  /NOORIGIN 
  /DEPENDENT SOCIFUN4
  /METHOD=ENTER SEX edat.mc HH_new CBCTRFTO TMMSn ENTn
  /PARTIALPLOT ALL
  /SCATTERPLOT=(*ZRESID ,*ZPRED)
  /RESIDUALS HISTOGRAM(ZRESID) NORMPROB(ZRESID)
  /CASEWISE PLOT(ZRESID) OUTLIERS(3)
  /SAVE ZPRED ADJPRED MAHAL COOK LEVER ZRESID SRESID DRESID SDRESID SDBETA SDFIT COVRATIO.


*ROLE

REGRESSION
  /DESCRIPTIVES MEAN STDDEV CORR SIG N
  /MISSING LISTWISE
  /STATISTICS COEFF OUTS CI(95) R ANOVA COLLIN TOL CHANGE ZPP
  /CRITERIA=PIN(.05) POUT(.10)
  /NOORIGIN 
  /DEPENDENT ROLEFUN
  /METHOD=ENTER SEX edat.mc  HH_new CBCTRFTO TMMSn ENTn
  /PARTIALPLOT ALL
  /SCATTERPLOT=(*ZRESID ,*ZPRED)
  /RESIDUALS HISTOGRAM(ZRESID) NORMPROB(ZRESID)
  /CASEWISE PLOT(ZRESID) OUTLIERS(3)
  /SAVE ZPRED ADJPRED MAHAL COOK LEVER ZRESID SRESID DRESID SDRESID SDBETA SDFIT COVRATIO.


**************************************WELL-BEING SE HAPPY TRANSC**************************************

*ROSn

REGRESSION
  /DESCRIPTIVES MEAN STDDEV CORR SIG N
  /MISSING LISTWISE
  /STATISTICS COEFF OUTS CI(95) R ANOVA COLLIN TOL CHANGE ZPP
  /CRITERIA=PIN(.05) POUT(.10)
  /NOORIGIN 
  /DEPENDENT ROSn
  /METHOD=ENTER SEX  edat.mc HH_new CBCTRFTO TMMSn ENTn
  /PARTIALPLOT ALL
  /SCATTERPLOT=(*ZRESID ,*ZPRED)
  /RESIDUALS HISTOGRAM(ZRESID) NORMPROB(ZRESID)
  /CASEWISE PLOT(ZRESID) OUTLIERS(3)
  /SAVE ZPRED ADJPRED MAHAL COOK LEVER ZRESID SRESID DRESID SDRESID SDBETA SDFIT COVRATIO.


*HAPPY

REGRESSION
  /DESCRIPTIVES MEAN STDDEV CORR SIG N
  /MISSING LISTWISE
  /STATISTICS COEFF OUTS CI(95) R ANOVA COLLIN TOL CHANGE ZPP
  /CRITERIA=PIN(.05) POUT(.10)
  /NOORIGIN 
  /DEPENDENT TRF_HAPn
  /METHOD=ENTER SEX edat.mc HH_new  CBCTRFTO TMMSn ENTn
  /PARTIALPLOT ALL
  /SCATTERPLOT=(*ZRESID ,*ZPRED)
  /RESIDUALS HISTOGRAM(ZRESID) NORMPROB(ZRESID)
  /CASEWISE PLOT(ZRESID) OUTLIERS(3)
  /SAVE ZPRED ADJPRED MAHAL COOK LEVER ZRESID SRESID DRESID SDRESID SDBETA SDFIT COVRATIO.


*TRANSCENDENCE

REGRESSION
  /DESCRIPTIVES MEAN STDDEV CORR SIG N
  /MISSING LISTWISE
  /STATISTICS COEFF OUTS CI(95) R ANOVA COLLIN TOL CHANGE ZPP
  /CRITERIA=PIN(.05) POUT(.10)
  /NOORIGIN 
  /DEPENDENT METVI.T2
  /METHOD=ENTER SEX edat.mc  HH_new CBCTRFTO TMMSn ENTn
  /PARTIALPLOT ALL
  /SCATTERPLOT=(*ZRESID ,*ZPRED)
  /RESIDUALS HISTOGRAM(ZRESID) NORMPROB(ZRESID)
  /CASEWISE PLOT(ZRESID) OUTLIERS(3)
  /SAVE ZPRED ADJPRED MAHAL COOK LEVER ZRESID SRESID DRESID SDRESID SDBETA SDFIT COVRATIO.
