# Supplementary material for: Self and Other Mentalizing Polarities and Dimensions of Mental Health: Association With Types of Symptoms, Functioning and Well-Being
Source: Front Psychol. 2021 Feb 3;12:566254. doi: 10.3389/fpsyg.2021.566254 (PMC7886987; doi:10.3389/fpsyg.2021.566254)
Supplement: Supplementary file 3 [file Data_Sheet_3.csv]

CON___	SEX	edat.mc	HH_new	PP___	CBCTRFTO	CBTRIN2.0	CBCTRFEX	FUNC___	GRLFUN2	SOCIFUN4	ROLEFUN	WELL___	ROSn	TRF_HAPn	METVI.T2	MZ___	TMMSn	TMMS.per	TMMS.com	ENTn	ENT_Bn	ENT_An
	0	154	56		,263022340471496	-1,88034884174293E-06	,412246166479317		18,5522928722184	36,5539317159486	23,3558794352346		19	4			62	14	22	7	3	4
	1	155	43,5		,300903691450631	-1,88034884174293E-06	,309041302563368		15,3536257931853	39,6282217736313	17,4044928439214		22	4			68	18	16	18	9	9
	0	152	54,5		,904624049692752	1,04300474277525	,825065622143115		25,2237298041738	27,692002307802	23,5401110321076		23	4			58	21	16	14	9	5
	0	153	53		1,14859040043189	,21409737536986	,927412183194897		7,92526778741429	32,3583992218441	10,2989410616343		29	4			82	15	40	7	3	4
	1	155	45		1,47213135358697	,84068676797201	1,95688591376189		22,2675339717046	21,6832242428211	22,2092645828493		18	3			76	17	32	10	3	7
	0	149	48		,431463642849966	,420342443811584	,308755201608646		25,7023575603712	36,9845647126233	25,3324469462715		24	4			67	12	26	7	4	3
	1	151	56		,272552091615681	,10312065387202	,103203776640914		24,9696622590131	36,7063543065618	27,1560480555019		24	4			51	12	14	13	7	6
	0	157	40		1,24913045536504	1,4515677860202	,825065622143115		28,3865748121526	25,4859853609369	29,8599608171669		28	4			73	12	38	12	7	5
	1	152	51,5		1,17146180317793	1,8836933910961	-1,08727503556061E-06				33,0886370711691		22	4			83	24	34	11	5	6
	0	151	48,5		1,43091340934537	,721855859197193	1,13525241580041		43,9539823824383	35,2288084201297	44,6810369144147		28	7			97	24	34	24	14	10
	1	151	61		1,27748205519999	,62266041861482	,619228096220661		16,4490437074463	33,6320642488791	18,826067873829		16	5			67	19	22	14	7	7
	0	149	61		,302809641679468	,206243188092882	-1,08727503556061E-06		27,2584921953025	28,3587643617993	29,4223410539919		23	4			53	9	23	20	12	8
	0	154	61		,569647395164649	,21409737536986	,206408640556863		16,8770957255274	27,8444248984152	20,9437229592982		19	4			67	12	23	4	3	1
	1	162	46,5		1,8907321645863	1,45942197329718	1,13525241580041		12,3141895200106	28,5041798349444	15,9062109059962		12	3			80	36	15	14	7	7
	0	169	58,5		,270646141386844	,10312065387202	,103203776640914		22,4594294801521	32,9596887721212	23,9421371114303		26	4			89	22	34	13	7	6
	0	165	41		,374760443180065	,412488256534606	,309613504472813		30,1999343607097	42,9681016971468	31,7727364538352		26	5			66	17	27	10	5	5
	1	165	56		,234670740636545	,317219909590722	,103203776640914		39,5471496143148	45,3391617748539	64,5138377959374		18	6			104	29	40	18	11	7
	1	164	40,5		,230858840178872	,321147003229211	-1,08727503556061E-06		39,2023380369391	50,6377027423909	37,9634895388185		24	6			97	33	26	28	16	12
	0	161	53		,792885946984184	,515610790755469	,206122539602141		15,8143425138556	31,298865791858	17,2245897358341		26	4			61	18	22	16	9	7
	1	161	48		1,52121075234153	,642295886807264	1,23531016921441		16,1591540912313	40,4586332637629	19,3356186420073		18	4			73	20	28	17	9	8
	0	164	42		,885802201001986	,515610790755469	,82563782405256		31,7918910666952	46,1569527247568	33,8141320455153		27	6			75	21	27	14	8	6
	0	167	61		,967045100049164	,733637140112659	,206122539602141		21,9660480568927	35,8633222762015	23,5185390208872		21	4			54	16	19	10	6	4
	1	166	40,5		2,05512391290949	2,21662355558962	1,44400870468409		12,2309490793052	27,5339662944283	16,5765709835453		26	4			67	19	25	8	3	5
	0	166	51		,545107695787372	,515610790755469	,103203776640914		25,7994163295165	33,2392928728903	30,690949682093		26	6			82	20	37	8	5	3
	0	166	37		,170343740051296	,412488256534606	-1,08727503556061E-06		35,8645732174177	32,7123328692775	43,4749586764465		27	7			84	28	21	15	8	7
	1	158	38,5		4,0797561347136	5,08340094596116	2,98864845196666		28,1978366721702	18,2470173123675	31,2459421632223		29	3			76	19	23	15	9	6
	0	161	56		,194883439428573	,428196631088562	-1,08727503556061E-06		37,5271408902481	25,7459618040092	41,1179370973072		30	4			93	17	40	17	11	6
	0	166	56		1,25675425628039	,721855859197193	,82563782405256		13,583591907192	26,6727003010788	20,4822334943926		20	4			70	19	23	8	4	4
	1	182	51		,471250944057938	,733637140112659	,516023232304712		43,2539517836693	32,1545183624469	43,2907270795735		23	7			61	19	18	13	6	7
	1	174	53		1,8397468156029	1,54683613296409	1,960891327128		26,2927977527759		31,7727364538352		24	5			76	24	21	13	7	6
	1	176	51,5		,567741444935812	,527392071670935	,309613504472813		29,2637472523071	31,6023172783769	33,0100798868698		15	5			61	29	17	18	11	7
	0	173	23		2,37104106514922	2,01430558078638	1,03033094615612		5,88734802782048	17,278197466559	7,50862820810581		16	3			71	22	26	10	4	6
	0	173	43,5		,136274289529835	-1,88034884174293E-06	,206408640556863		33,8203387208936	30,7298244395063	34,6225126929465		28	6			57	12	18	13	7	6
	0	177	48		,700207346563984	,947736395831361	,206408640556863		15,4591234924623	32,5542968559038	19,3356186420073		27	4			71	11	27	10	5	5
	1	176	26		,0340659379654507	-1,88034884174293E-06	-1,08727503556061E-06		20,7999213391453	49,091440732055	9,01353632532698		23	2			77	16	32	16	10	6
	0	178	38		,132462389072161	,210170281731371	,103203776640914		19,6593070850762	38,9558462968734	21,529980635494		20	4			73	23	26	9	3	6
	0	193	40,5		,808133548814879	1,04693183641373	,309613504472813		11,0554480928039	21,1450373936873	15,8780127154798		23	4			65	19	26	4	2	2
	0	178	30,5		-3,51255601072076E-06	-1,88034884174293E-06	-1,08727503556061E-06		35,4955358675846	48,1338477317675	35,3671014660091		27	5			66	11	29	13	7	6
	0	182	42		,340690992658603	-1,88034884174293E-06	,619228096220661		38,2271714890171	44,7813472680232	36,3553852215276		21	6			59	18	21	18	10	8
	0	176	56		,475062844515612	1,03515055549827	-1,08727503556061E-06		38,7384639478037	36,8952448231534	36,5731797039773		19	5			64	17	25	21	12	9
	1	180	54,5		2,87302837902217	1,96325336348603	2,99265386533278		5,81042232404533	22,4187024207223	12,776402363278		23	3			72	22	23	13	9	4
	1	171	61		,132462389072161	,317219909590722	-1,08727503556061E-06		29,0866054109216	32,5542968559038	29,8556323283811		23	4			80	31	22	20	10	10
	1	171	56		,130556438843324	,317219909590722	,102917675686191		37,5155445916512	30,4880819594232	42,7260414145981		26	6			91	26	33	15	9	6
	0	171	56		1,70323135991946	,935955114915895	,928556587013787		12,0242999037956	25,0118773208156	15,5570220329603		28	4			62	14	27	16	9	7
	1	182	61		1,22435310239016	1,47513034785114	,618941995265939		9,25999957977397	28,333523281342	14,1667121981192		15	4			65,7391304347826	20	23	16	9	7
	1	182	31		1,62175080727468	1,80020632506768	1,44315040181992		26,2927977527759	27,6849951903339	33,0100798868698		14	4			66	30	21	23	14	9
	0	183	26		,728558946398935	1,15790855791157	,103203776640914			27,2613693111273			24				62	14	26	20	12	8
	1	185	34		,893188348319731	1,0587131173292	,721860758227166		24,1779522894069	25,1629062167213	32,6080538075471		19	5			55	12	26	15	8	7
	1	186	53		,55058789287628	,21409737536986	,102917675686191		20,1674421753976	38,2273752364404	19,2280939531518		16	4			72	27	20	11	5	6
	1	189	56		3,19251977812197	3,55328940682234	3,09099501301844		16,9392677622405	27,2052737274521	21,0031863448811		10	2			57	29	15	15	9	6
	1	186	53		,463627143142591	-1,88034884174293E-06	,82449342023367			37,9421577129108			18	4			65	19	23	18	10	8
	1	182	57		2,75152287157181	1,37200781363028	2,78366922890838		16,717864919669	36,7119677293223	15,0302277423475		19	4			80	31	25	18	9	9
	0	191	40		,263022340471496	,638368793168775	,103203776640914		36,1924090978884	26,1709813779234	36,0084940390019		28	5			80	23	28	14	7	7
	0	192	32		,473156894286775	,832832580695033	,206408640556863		24,3993551319785	37,9982532965859	31,533369960165		26	5			79	26	24	10	6	4
	0	197	40,5		3,47412982624264	1,59788835026445	2,78223872413476		2,6296662805394	14,4638838519486	5,71629229394189		10	4			93	36	32	24	14	10
	0	186	41		1,803533761255	1,24139562393999	1,03147534997501		19,4558152780318	30,4684543017264	22,1498011972664		18	4			60	16	21	15	9	6
	0	187	48		,200601290115084	,10312065387202	,30932740351809		33,8414071248859	50,0798882355603	35,1493069835594		17	6			83	26	29	9	5	4
	0	190	56		,471250944057938	,210170281731371	,309613504472813		36,4348803444523	41,567255159956	34,4382810960735		25	6			76	12	33	18	10	8
	1	189	40,5		,36523069203588	,737564233751148	,206408640556863		29,1371811490379	46,1625661475173	27,630005139828		16	4			71	18	32	13	7	6
	0	182	49		2,13660446555427	2,50242859642127	,928270486059064		9,30741794942512	14,7491013754782	15,2144593392205		28	3			74	19	21	13	7	6
	1	196	56		1,43615595283667	2,54955372008314	,411960065524595		26,2095573120705	21,8230262932057	32,2060277282244		10	6			88	37	24	19	11	8
	0	206	56		1,02374829971907	,317219909590722	,206122539602141		20,8379654400426	34,7603138027689	23,5401110321076		25	4			60	20	22	13	7	6
	0	214	53,5		,662325995584849	,527392071670935	,103203776640914		11,2040179386877	19,477207295956	16,0141830090802		19	3			71	28	25	11	6	5
	1	218	56		,340690992658603	,721855859197193	,103203776640914		33,8919828630022	34,1898787557097	40,500414226045		20	4			72	27	28	16	9	7
	0	210	50		,068135388486912	,206243188092882	-1,08727503556061E-06			29,9358808753531			25	4			92	26	35	21	12	9
	0	209	57		,302809641679468	-1,88034884174293E-06	,412818368388762		16,4342900403843	29,879785291678	20,7810633736456		29	5			62	14	29	16	9	7
	1	217	48		1,10904075282152	1,3641536263533	,82563782405256		18,3456436967088	30,3468862143311	23,0473563721355		19	3			87	38	26	19	10	9
	1	208	61		1,69775116283055	1,66173994810042	1,54807187146421		24,5912506404261	32,5290557754465	36,2959218359447		18	5			60	19	19	25	13	12
	1	217	44		,476968794744449	,721855859197193	,206408640556863		44,6540129812072	46,1695732649855	44,6810369144147		23	7			70	25	22	23	13	10
	0	179	61		,613246596830294	,824978393418055	,309613504472813		41,6472414106217	48,2610292419234	39,727627262466		25	7			70	18	23	19	11	8
	0	163	48		,874366499628964	,928100927638917	,103203776640914		17,5592152887692	20,3454804067736	21,1279545561712		21	4			64	20	19	9	4	5
	0	149	48		2,13112426846536	,309365722313744	2,47691564670775		22,6808323227237	38,7978102834997	20,1948056974499		18	5			71	24	22	12	6	6
	0	155	61		,333067191743256	,210170281731371	-1,08727503556061E-06		17,3378124461977	28,2315828516434	23,3223165496579		18	4			64	18	23	14	8	6
	0	203	61		,300903691450631	,317219909590722	,206408640556863		34,9368250391469	26,2981628880793	41,2805966829599		23	5			79	18	33	12	6	6
	0	211	34		,270646141386844	,210170281731371	,309613504472813		20,3087619457289		24,8752859701517		25	4			71	22	29	15	8	7
	0	164	58,5		,715454948394679	,824978393418055	,516023232304712		38,2271714890171	31,9712412686159	41,51996317663		30	4			105	33	35	11	5	6
	0	189	46		,62635059483455	,206243188092882	,721002455362998		32,7070097711055	44,6233112546495	33,1051369563049		19	4			97	32	38	17	8	9
	0	152	16		4,65869913998084	1,77271666959826	5,04587930737231		6,18039501250062	29,4603791405243	3,23450250351247		18	5	37,5		65	22	19	13	7	6
	1	151	14		1,80162781102617	3,14865345721586	,412818368388762		29,3585839916094	31,8314392182313	29,9135416607525		14	4	69		88,695652173913	27	27	9	5	4
	1	146	47,5		,715454948394679	,721855859197193	,72243296013661		36,7470272192388	24,6191059448269	42,670906517801		20	6	41		45	8	14	14	7	7
	1	150	21,5		3,06624703437551	2,47493894095185	2,47691564670775		16,1591540912313	2,83250956734573	21,345749038621		10	4	15,5		58	18	14	8	5	3
	1	153	56		,408829893701526	,412488256534606	,103203776640914		43,5406840314191	41,2053382871851	40,9337055004342		21	6	37		76	26	25	12	7	5
	1	163	42,5		1,32846740418338	1,87976629745761	,308755201608646		26,4994469282855		34,3475525154242		27	5			74	22	23	13	9	4
	1	161	16		2,12874301104132	1,16576274518855	2,16272343968434		10,0253595837213	27,2305148079094	15,0302277423475		17	3	17		76	23	25	4	1	3
	0	161	42		2,71387917419028	2,10171974045329	1,85740036225733		21,5232423717496	37,2571616959243	25,0930804526014		10	4	34,3		72	29	29	12	6	6
	0	180	39,5		,666137896042522	,523464978032447	,515451030395267		27,5452244430523	40,4642466865234	24,9304208669488		30	4	35,9		90	21	37	8	3	5
	0	190	56		,781687899208765	1,2374685303015	,412818368388762		41,4405922351122	47,2908157014072	43,0729325971238		30	5	39,9		96	19	40	12	5	7
	0	189	11		2,14422826646962	1,98288883167847	1,44429480563881						7	3	31,9		60	26	15	9	6	3
	0	210	36		3,8581858795253	3,16828892540831	2,26621440455502		6,32171478283189	-3,80102538555249E-05	14,1905818998498		25	4	31,7		82	11	33	5	2	3
	1	189	33		2,40129861521301	2,52991825189069	1,85425325175539		23,5875120970023	31,6734032048576	25,8971326112469		26	4	29,5		68	20	23	19	12	7
	1	191	42		1,32679910755215	1,75308120140581	,82563782405256		29,579986834181	39,3864792935481	30,013963425248		13	2	16,1		69	30	22	12	7	5
	1	181	24,5		,916059751065773	1,34844525179934	1,03204755188446		36,5403780437293	21,8552744911311	40,93803398922		23	6	30,7		96	36	25	13	8	5
	1	197	53,744		1,36063090447601	1,47120325421265	,309613504472813		18,4722097999781	24,4849173172029	29,1407546971735		20	4	42,7		61	13	8	20	11	9
	0	217	16		1,21315505461474	1,44764069238172	,618941995265939		13,6520786808355	31,1225958154951	21,7477751179437		22	4	35,8		82	25	18	17	10	7
	1	209	24,5		,720935145483587	1,06264021096769	,206122539602141		38,4338206645267	30,880853335412	41,3400600685427		22	5	39,8		60	30	12	19	12	7
	1	214	16		3,1169947297613	2,84714004183026	2,88973510237155		12,4407556232799	27,6302933013663	24,4094680164603		19	3	40,4		51	17	16	15	8	7
	1	215	38,5		1,39684395882391	,824978393418055	1,23845727971636		40,8058910415215	47,0182187181062	36,9752057833		26	6	25,1		58	12	17	24	14	10
	1	217	34		2,89733042480184	1,56254450751804	3,19706088648162		14,7654076306236	40,8892662604376	20,9058315849357		19	6	37,9		75	27	20	21	12	9
	1	216	42		1,37373490248026	3,07694767210291	,412246166479317		37,3204917147385	37,2697822361529	43,0729325971238		26	2	33,4		59	17	14	11	7	4
	0	207	49		,406923943472689	,412488256534606	,206408640556863		35,2056462513696	39,0830278070293	34,9650753866864		26	6	41		97	32	28	15	9	6
	1	167	21,5		4,3937673367245	3,0808747657414	4,94524935204886		20,1558458768008	35,8815562391907	22,5518272765892		19	4	10,1		69	31	24	10	5	5
	1	163	21		,679241894046778	1,27673946668639	,205836438647419		25,0962283622824	34,3423013463229	28,5588255097636		20	6	21,9		70	31	16	17	9	8
	1	169	20		2,00199496009966	1,69315669720833	1,44257819991048			23,2491139108539			26	4	33,2		96	32	27	13	7	6
	1	168	53,5		,700207346563984	1,47120325421265	,103203776640914		32,9136589466151	28,3461438215707	34,9650753866864		30	4	37,7		98	29	32	17	8	9
	0	168	21,5		2,19354531882177	3,02589545480256	1,7544815992961		31,3280169775598	37,6821812698385	35,3671014660091		26	4	35,2		100	37	32	18	11	7
	1	162	56		,834579198420992	1,78449795051372	,206122539602141		34,6067671288332	47,7214486980819	37,159437380173		21	4	33,6		81	27	22	17	10	7
	1	180	32,5		,503414444350563	1,35629943907632	-1,08727503556061E-06		31,4081000498001	37,142600725997	30,8439160838996		26	4	33,9		96	33	28	15	10	5
	1	148	19,5		1,62746865796119	2,72438203941695	,412818368388762			17,2347224231125			21	4	37,8		58	19	21	6	2	4
	0	150	33		1,67083020602923	1,17361693246553	1,23702677494275			19,0844359199672			23	4	43,7		68	21	21	11	6	5
	0	155	41		2,30480811433514	1,90332885928854	1,33965943694925		16,9571787977677	22,9695098100848	17,567152429574		25	3	27,2		74	22	27	15	9	6
	1	152	50,5		1,03327805086325	1,15398146427309	,515164929440544		27,9616801625366	39,0886412297899	29,8556323283811		25	4	31,9		56	16	16	17	9	8
	0	147	37		1,03708995132092	1,78842504415221	,206408640556863		32,3147798240787	37,9730122161286	32,888086111154		27	4	31,2		85	17	28	16	8	8
	0	147	21,5		,923445898383519	,210170281731371	,514878828485822		31,390189014273	48,6916622385981	29,7285664265807		27	4	45,3		66	22	19	17	9	8
	0	150	20,5		2,63787881863441	1,25710399849395	1,95860251949022		20,1379348412736	31,298865791858	23,1380849527849		24	4	27,8		75	27	26	11	5	6
	0	158	44,5		,503414444350563	,515610790755469	,515737131349989		30,28001743295	43,5203027812169	29,915095713964		28	4	62,7		96	28	36	15	8	7
	1	148	22,5		2,07037151474018	2,8314316672763	1,44429480563881		27,116237086349	24,0669048607568	33,8903915393043		21	6	18		47	13	15	12	6	6
	1	156	11		,537483894872024	1,04693183641373	-1,08727503556061E-06		29,0244333742084	30,8934738756406	36,3553852215276		27	4	38,6		53	15	14	11	7	4
	0	157	34		1,12047645419454	,62266041861482	1,23845727971636		39,6272326865551	44,3815687745664	36,2618822053039		28	6	44,1		98	28	35	6	3	3
	1	146	40		,982292701879859	1,35237234543783	,928842687968509		38,6404698400362	32,1236638592291	43,4749586764465		19	5	48,1		71	15	21	12	7	5
	1	159	29		1,55170595600292	2,22840483650508	,825351723097837		23,4863606207697	12,2270124018656	29,547109265282		20	4	24,1		57	16	19	11	5	6
	0	168	44		1,06353560092704	,519537884393958	,927984385104342		28,1978366721702	39,513660803704	28,8404118665819		23	4	25,8		64	12	28	14	7	7
	0	161	18,5		3,56323417980277	2,43072281130832	2,26850321219279			27,097719874993			21		22,9		83	14	33	3	1	2
	0	162	35,5		1,08426339984664	1,47513034785114	-1,08727503556061E-06		17,7690218327439	22,4060818804936	24,1982997133066		18	5	28		67	19	24	14	8	6
	0	163	46,5		1,60459725521514	2,01430558078638	-1,08727503556061E-06		15,317803722131	24,3268813038291	19,7020510374778		26	2	34,2		68	19	21	11	4	7
	1	162	28,5		,136274289529835	,412488256534606	-1,08727503556061E-06		32,4856069285339	42,7151323715427	27,7735709267642		24	7	34,9		98	32	34	9	4	5
	0	161	53		2,21212951391494	2,84714004183026	,721574657272443		14,4111239478524	14,2039074088763	17,497995860145		20	3	25,3		73	16	28	16	7	9
	0	181	49,5		,238482641094219	-1,88034884174293E-06	,206408640556863		43,5259303643571	52,5837432461837	41,9219892559527		24	7	32,7		72	23	26	10	5	5
	1	188	21		,524142243270166	,523464978032447	,102917675686191		17,5771263242964	28,9530467946083	21,7098837435812		10	4	29		90	36	23	13	7	6
	1	187	38,5		1,96268296608689	2,49457440914429	1,44486700754826		29,1984178471288	24,0795254009855	35,9533591422048		17	6	28,9		55	20	17	11	4	7
	1	186	15,5		1,08831295390192	1,13827308971913	1,03204755188446		45,6260221606641	49,9527067254044	44,6810369144147		18	6	36,9		88	32	27	20	11	9
	1	182	35,5		1,20934315415707	1,87976629745761	,515737131349989		44,4473638056977	47,7158352753214	44,6810369144147		23	6	28,3		84	25	30	19	11	8
	1	186	56		,302809641679468	,416415350173095	,41253226743404		43,7473332069287	43,2603263381446	45,0830629937374		24	6	20,8		65	23	16	18	11	7
	1	202	39		,736182747314282	,733637140112659	,722146859181888		25,3650495745051	32,5542968559038	29,4579347378441		12	4	23,5		83	31	26	18	9	9
	0	195	41		1,94147985997208	1,26103109213244	1,44257819991048		16,5470378152137	34,3787692723013	16,7775693577888		18	3	20,6		52	18	21	9	4	5
	1	200	17,5		1,35133880692942	,935955114915895	1,65070453347071		22,6513249885997	36,7119677293223	23,6120420371109		19	5	27,5		66	15	22	20	11	9
	1	199	21,5		,9122478506081	,939882208554384	,309613504472813		27,465141370812	26,5833804116089	27,630005139828		16	5	31		92	34	18	15	8	7
	1	202	53,5		1,79590996033966	,95166348946985	2,06152128245145		25,4482900152105	38,7978102834997	26,5697903793062		23	4	27,9		83	28	27	19	10	9
	1	199	36,5		,563929544478138	,95166348946985	-1,08727503556061E-06		26,2717293487836	12,7137409822155	31,5021047650986		16	4	23,6		55	20	17	19	11	8
	1	201	27		1,8907321645863	2,16557133828926	,928556587013787			28,7823902410059			19	5	45,4		68	18	30	24	15	9
	1	194	45		,993490749655278	,412488256534606	,721288556317721		28,6585533928404	52,0133081991245	26,3519958968565		24	5	32,5		46	18	11	19	10	9
	0	205	17		1,12976855174112	1,57039869479502	,309613504472813		19,5939776798979	13,1972259423817	27,4986107492418		9	4	25,3		70	32	15	12	7	5
	1	204	26		1,94338581020092	4,6394940599698	,205836438647419		24,497349239746	35,4873911684944	28,9392795778659		10	3	49,1		65	28	20	16	10	6
	0	206	8		1,57433970515136	1,48298453512812	,721860758227166		14,2107895092732	34,498943664989	15,390033958522		25	4	66,5		77	26	26	14	7	7
	0	216	18,1875		2,69886922595718	1,96718045712452	1,65127673538016				25,7825343288669		17	5	23,5		59	30	13	13	7	6
	0	158	56		2,35388751308969	,745418421028126	2,6776033554452		20,7261530038353	51,7407112158235	12,8190696406547		22	4	25,7		74	15	28	20	11	9
	0	160	44,5		2,80083992392397	1,34844525179934	2,06180738340617		18,0705077475558	42,2844993748679	14,8675681566949			7	34,3		68	21	24	21	12	9
	1	176	52		,425745792163456	,535246258947913	,206122539602141		34,2367944403779	45,7515608085394	39,1078067006936		19	6	14,5		88	31	30	15	7	8
	1	190	23		2,60619062553699	2,89921035875076	1,54778577050948		13,583591907192	2,12927958737003	23,2412811528546		17	3	23,7		69	19	23	8	3	5
	0	202	58,5		,427651742392293	,206243188092882	,206408640556863		25,6728502262472	45,5154317512168	25,2729835606887		20	5	30		72	23	25	4	1	3
	1	147	46		4,4509458435896	3,35489852565759	4,0212692930356		19,2460087340571	22,8240943369397	21,4052124242038		18	3	39,8		37	8	13	13	7	6
	1	153	47,5		1,0616296506982	1,36808071999179	,205836438647419		25,9416714384699	28,2932918580791	23,9421371114303		28	4	46,9		78	25	25	15	9	6
	0	180	58,5		1,39827460185754	,642295886807264	1,44171989704631		26,6532983358358	37,5606131824431	20,3071062893196		24	4	61,7		67	21	22	15	7	8
	0	162	56		3,74859138064317	1,15790855791157	4,73998402803586		2,6296662805394	16,0353869427418	2,9356726242595		17	4	29,6		50	9	20	12	4	8
	0	148	40,5		1,74492461135627	1,46334906693567	,82563782405256		24,2907000642364	37,142600725997	26,8216244923967		26	4	78		94	26	33	11	5	6
	1	147	42,5		,300903691450631	,733637140112659	,103203776640914			34,0879383260111	44,6810369144147		24	7	28,1		68	14	21	15	7	8
	1	203	14,5		,705925197250494	1,25710399849395	,309613504472813		22,5891529518866	30,5830152716537	34,4410555316478		19	4	32,4		66	21	19	24	13	11
	1	196	39		2,58689346965101	1,98288883167847	2,06123518149673		22,1726972324023	28,3643777845599	27,048075952418		19	4	49		88	36	28	17	9	8
	1	158	41		1,8392715084077	1,99467011259394	,5145927275311		15,5276102661057	13,9565515060326	18,2182381864129		20	4	41,3		101	29	37	8	4	4
	1	154	40,5		,796697847441857	,95166348946985	,412818368388762		24,9728196274782	35,7866229269603	28,8404118665819		27	4	26,6		115	36	39	16	9	7
	0	147	41,5		,79479189721302	,515610790755469	,30932740351809		25,1794688029878	43,5329233214456	24,9304208669488		30	7	45,7		87	26	26	24	15	9
	1	146	45		,692583545648636	,955590583108339	,206122539602141		35,654766673443	37,8402172832122	40,4452793292479		28	6	14,2		61	15	23	11	7	4
	0	148	49		1,98317311140889	,836759674333521	1,13496631484569		12,0422109393228	27,2431353481381	17,6199896358609		26	4	53,7		64	15	25	17	8	9
	0	154	38,5		1,30011580434843	1,67744832265437	,722146859181888		33,9183328286611	46,7456217348053	28,1755970060869		19	6	6,9		49	23	8	7	2	5
	0	150	37,5		1,93766795951441	1,15398146427309	2,26592830360029		31,1182104335851		32,4876140850427		29	4	47,3		102,260869565217	34	27	15	8	7
	0	158	19		1,79590996033966	2,50635569005976	,309613504472813			25,776816307227	22,9754253671323		23	4	25,7		83	17	27	8	3	5
	0	157	17		3,82816598305912	2,20091518103566	4,12161314740433		29,9068873760296	15,8464964261503	33,7292860068632		25	4	21,9		94	26	39	20	10	10
	1	155	34,5		,60371684568611	1,25710399849395	-1,08727503556061E-06		41,1717710228895	37,5367657966934	44,279010835092		24	7	41,8		99	27	36	9	4	5
	1	156	25,5		,433369593078803	,210170281731371	,103203776640914		30,20624909764	45,6369998386122	33,8735954310982		26	7	35,4		104	31	34	18	11	7
	1	153	32		,526048193499003	1,26495818577093	,102917675686191		27,3998119656337	17,2277153056443	34,5802928297983		22	4	18,5		77	16	28	14	6	8
	0	148	40,5		1,154545904716	,828905487056544	1,03176145092974		27,1910385969227	39,0886412297899	38,4374466231445		30	6	37,4		106	34	37	12	5	7
	0	170	45		2,79512207323746	1,25317690485546	2,68075046594715			42,1376902070153			21		13,7		49	16	12	18	8	10
	0	153	56		1,87929646321327	1,14220018335762	1,54807187146421		15,8143425138556	32,6744712485916	18,2398101976333		21	3	36		99	19	40	10	5	5
	1	160	40		1,92646991173899	2,52991825189069	1,65041843251599		33,8329681947542	37,5928613803685	42,0533836465388		20	7	41		84	29	32	15	8	7
	1	168	53		1,21863525170365	3,06123929754896	,412246166479317		32,9020626480182	33,52451039642	36,7574113008503		23	6	67,2		74	21	22	16	8	8
	0	163	41,5		1,1695558529491	,737564233751148	1,03176145092974		30,1967769922445	33,942522852866	32,08558800572		26	4	34,9		103	26	40	23	12	11
	1	165	16		,526048193499003	,856395142525966	,515737131349989		40,0584420731013	42,1446973244834	40,1891167273716		24	7	30,3		41	11	13	15	7	8
	0	167	26		,9122478506081	1,04693183641373	,516023232304712			30,9187149560979			21	5	17,5		39	14	11	9	4	5
	0	159	29		2,82371132667001	3,64463066012773	1,23759897685219		24,2843853273061	19,6296298865692	24,6867258844929		21	3	29,5		78	21	29	14	8	6
	0	165	29		1,92265801128132	2,08601136589933	1,13410801198152		16,9424251307057	30,0686758082696	18,6461647657418		26	4	59,1		83	24	31	5	2	3
	1	174	15,5		2,98238522430669	2,17735261920473	2,98693184623833		20,6893955941589	14,2109145263444	26,6773150681617		7	5	48,7		47	21	14	12	7	5
	1	178	31		1,17908560409328	,836759674333521	1,34051773981342		31,4335146768368	19,9036205645778	41,4648282798329		25	4	19,9		78	22	30	28	16	12
	0	189	14		2,36532321446271	1,38771618818423	1,44257819991048		17,2112463429284	30,6138697748715	19,2280939531518		21	2	65,9		99	29	35	18,5	11	7,5
	1	172	41		1,58220115966431	1,05478602369071	1,13525241580041		37,75485846975	24,7505071830357	40,9337055004342		27	6	43,6		110	32	39	19	11	8
	1	170	45		1,00850069788837	,321147003229211	,411960065524595			32,9596887721212			19		30,6		50	16	15	19	10	9
	0	173	24		,700207346563984	,947736395831361	,41253226743404			42,1250696667866			23		35,1		95	25	37	9	4	5
	1	174	15,5		3,57443222757819	2,30796480889501	4,22224310272777		8,19093163117186	28,3966259824853	8,07331387308117		24	2	34,5		89	22	35	15	9	6
	1	178	30,5		1,01993639926139	1,17361693246553	,825065622143115		24,4141087990405	25,0497389415016	33,0507456968066		19	4	27,3		55	18	15	9	4	5
	1	185	58,5		1,82974175726352	1,78842504415221	1,64755742296876				23,7243426289806		15	3	26,9		77	32	24	15	7	8
	1	216	26		3,91179013953033	6,0714282581464	1,13410801198152		15,2345632814256	14,6289269827904	22,2745694085566		1	2	25,5		55	30	14	16	8	8
	1	204	40,5		1,55932975691826	,626587512253308	1,54664136669059		27,3564863030699	36,6923400716255	22,3891676909365		21	4	43,9		66	27	22	21	10	11
	0	206	29		1,92837586196783	1,77664376323675	1,03204755188446		21,5348386703464	36,0283654070434	20,3027778005338		29	5	26,2		101	31	40	22	15	7
	1	204	27,5		,908435950150426	1,14612727699611	,824779521188393		16,368960635206	36,4211367830321	26,0938318275403		15	3	22,7		79	30	23	22	12	10
	1	206	39,5		1,10904075282152	1,47120325421265	1,03204755188446		26,5942836675878	40,8640251799803	29,2424379459046		11	4	37,5		75	28	18	21	11	10
	1	198	54,5		,851732750480524	,412488256534606	,82563782405256		37,7337900657577	30,1650028152076	37,0280429895869		27	7	45,7		73	37	23	26	15	11
	1	201	36		,637786296207572	1,04693183641373	,722146859181888		27,4619840023469	28,9726744523051	28,1755970060869		15	4	27,7		54	24	14	17	10	7
	1	214	15,5		2,11206476617699	3,13294508266191	,927984385104342		24,6176006060849	13,3678824959841	32,7394481981332		13	4	38,9		79	28	20	11	6	5
	0	203	42,5		1,23936305062325	,844613861610499	,206122539602141		22,9496535349464	35,4439161250479	20,2163777086702		27	4	65,1		103	32	37	17	9	8
	1	147	24		,575365245851159	,62266041861482	,206408640556863		40,2324265460218	30,4684543017264	42,0846488416053		27	7	38,7		85	23	25	16	9	7
	1	169	40		2,11206476617699	2,60947822428062	1,13468021389096		31,1213678020502	16,770865120643	35,0202102834835		12	4	30,3		55	12	11	24	14	10
	0	182	35		,372854492951228	,828905487056544	-1,08727503556061E-06		46,7541047775142	30,474067724487	45,4850890730602		30	7	35,7		86	18	35	22	12	10
	1	195	37		,645410097122919	,721855859197193	,515737131349989		41,1073769563333	46,0606257178188	34,407015901007		27	5	26,6		55	15	18	14	9	5
	1	201	38,5		,698301396335147	1,68530250993135	,103203776640914				37,5614634594958		17	6	55,1		75	27	29	15	7	8
	0	153	49		2,74389907065646	1,35237234543783	2,37170807610874		21,070964581211	25,455130857719	19,9050802099969		30	4	39,7		79	18	31	16	7	9
	1	155	38,5		2,49993271991733	3,58863324956874	1,23788507780691		38,9272020877861	35,0890063697451	39,8590216530522		23	4	21		47	12	14	6	3	3
	1	197	34		1,81663775925926	2,0064513935094	2,06237958531562		11,9768815341445	25,8549093511759	20,4631396956762		16	4	54,7		82	27	25	12	6	6
	0	194	40		1,53645835417222	,634441699530286	,515737131349989		19,0246058914855	30,6264903151002	19,1373653725024		16,6666666666667	4	43		80	27	23	8	4	4
	0	190	48		1,05972370046936	1,578252882072	,309613504472813		19,2312550669951	20,0602628832439	21,5851155322911		20	4	24,8		74	16	19	13	8	5
	1	197	32		1,65224601093607	1,65781285446193	1,34137604267758		27,6686331778565	33,4740282355053	29,8599608171669		6	4	33		74	27	23	20	11	9
	1	197	48		1,20362530347056	1,88762048473459	,309613504472813		28,1862403735733	37,5676202999112	32,5239514061938		20	4	34,9		67	22	30	15	9	6
	1	205	39		4,32419779264794	4,72298112599822	3,50495887250113		23,3661092544307	36,7119677293223	25,6343438300746		17	4	20,1		63	29	17	19	11	8
	1	154	56		,164625889364786	,317219909590722	-1,08727503556061E-06		44,4473638056977	46,6128268018888	44,6810369144147		27	6	45,7		76	26	22	25	13	12
	1	152	31		,560117644020464	1,37200781363028	-1,08727503556061E-06		28,0439852646199	16,8349439296556	41,0650998910204		25	6	45,1		74	21	31	8	4	4
	0	164	37		1,2112491043859	1,14612727699611	1,03147534997501		21,1975306844803	36,0031243265861	23,262853164075		22	5	52,8		75	22	23	16	8	8
	1	178	44,5		1,59530515766856	1,04300474277525	1,75219279165833		21,3429431618989	37,1496078434652	19,0481908450645		22	3	36		71	23	22	12	6	6
